# Supplementary material for: Intraoperative alteration in the vital signs of diabetic patients during cataract surgery with local anesthesia
Source: PLoS One. 2022 Mar 22;17(3):e0265135. doi: 10.1371/journal.pone.0265135 (PMC8939796; doi:10.1371/journal.pone.0265135)
Supplement: S1 Data — (XLSX) [file pone.0265135.s001.xlsx]

## Sheet: raw data
ID	Operation time	Pre P	P SBP	P DBP	5min P	5min SBP	5min DBP	10min P	10min SBP	10min DBP	15min P	15min SBP	15min DBP	Hight	BW	BMI	eGFR	Oral drug	Insulin	DM tratment	HT drug
1	20	93	114	63	94	137	93	91	129	92	91	133	91	155.3	56.3	23.3435	73.43	0	1	1	0
2	19	57	143	60	65	139	67	64	141	75	61	135	66	153.9	57	24.0657	71.35	0	0	0	1
3	30	69	120	62	74	143	72	74	138	73	78	141	75	154.6	46	19.2459	39.61	0	0	0	1
4	38	88	167	111	58	172	112	64	161	104	61	153	105	172	74.7	25.2501	62.79	0	0	0	1
6	14	74	151	84	69	162	88	71	156	91	69	157	89	154.4	63.8	26.7625	75.36	0	0	0	1
7	17	86	89	50	96	113	63	94	99	59	92	114	59	135	33.6	18.4362	35.32	0	0	0	1
8	29	70	115	70	63	160	90	65	146	85	66	150	87	160.1	73.1	28.519	56.37	0	0	0	1
9	14	74	145	95	71	169	90	78	186	98	75	164	90	155.1	56.9	23.6531	74.74	0	0	0	0
10	19	71	120	72	79	129	67	78	132	71	77	134	70	138.5	52.45	27.343	54.65	0	0	0	1
11	33	56	108	59	57	116	65	58	109	63	57	106	59	155.2	58.3	24.2039	78.66	0	0	0	1
12	18	90	136	84	81	140	91	79	132	85	78	130	91	147.5	56.6	26.0155	74.09	0	0	0	1
13	16	84	151	72	84	124	67	83	126	63	81	124	65	142	48.9	24.2511	79.15	1	1	1	0
14	17	68	125	79	58	127	78	59	134	83	59	135	80	167.7	71	25.246	72.46	0	0	0	1
15	11	54	110	58	49	131	62	50	127	56	55	107	64	139.1	44.3	22.8955	79.23	0	0	0	1
16	20	65	159	83	80	181	99	72	183	98	74	175	98	152.8	65	27.8398	47.53	1	0	1	1
17	13	84	133	83	77	156	83	81	154	79	82	148	80	156	39.8	16.3544	65.5	0	0	0	0
18	31	80	100	60	74	121	72	73	126	73	73	134	73	154.3	58.9	24.7391	67.3	0	0	0	0
19	42	70	92	52	73	145	83	70	133	84	68	141	82	144.7	47.2	22.5426	35.98	0	0	0	1
20	23	74	112	58	65	128	72	65	130	67	69	128	69	173.7	69.3	22.9686	47.5	0	0	0	1
21	15	71	130	86	71	148	70	71	146	67	72	140	70	138	36.6	19.2187	18.89	0	0	0	1
22	17	74	108	57	70	176	73	68	167	70	66	148	66	139.4	38.65	19.8895	65.97	0	0	0	1
23	11	54	107	39	64	158	64	60	139	69	60	142	69	160	47	18.3594	73.68	1	0	1	1
25	21	63	136	68	59	142	83	61	168	95	56	159	89	163.4	66.7	24.9817	7.42	0	0	0	1
26	33	60	119	51	58	143	76	59	150	75	56	145	70	152.7	50.2	21.5291	65.91	0	0	0	1
27	16	70	101	79	74	119	83	73	112	77	74	110	80	140	39.1	19.949	47.54	0	0	0	1
28	12	57	131	83	50	149	77	51	153	80	50	160	82	149.8	62.6	27.8966	49.76	0	0	0	1
30	26	71	117	60	60	165	70	63	175	74	63	172	69	133.4	38.5	21.6346	58.98	0	0	0	1
31	20	81	146	73	68	163	79	67	160	82	65	158	77	141	44.25	22.2574	64.22	1	0	1	1
32	13	80	137	70	77	142	85	73	132	83	73	139	88	162.2	54.2	20.6014	57.45	1	1	1	1
33	21	74	109	75	78	171	92	77	159	91	78	165	87	158.8	47.7	18.9155	46.77	0	0	0	1
34	17	68	128	63	67	163	81	68	151	78	67	150	81	146.2	47.1	22.0357	54.65	1	0	1	1
35	16	55	120	91	52	141	75	55	136	74	52	142	70	160.1	74.95	29.2408	46.57	0	0	0	1
36	20	75	110	72	55	126	64	55	130	68	54	139	69	148.2	49.9	22.7198	51.31	0	0	0	1
37	33	90	94	66	84	120	79	85	120	79	83	117	79	170.2	53.5	18.4686	90.49	1	0	1	0
38	36	68	116	64	63	156	90	61	146	88	59	137	85	161.4	69.1	26.526	44.73	0	0	0	1
39	20	88	123	73	75	124	66	77	126	69	74	116	67	150	36.1	16.0444	62.16	1	0	1	1
40	19	64	128	80	67	136	84	66	124	82	66	122	79	154.3	59.3	24.9071	81.23	0	0	0	0
41	26	61	105	40	68	174	81	70	176	80	69	167	82	155.7	66.2	27.3074	50.47	1	1	1	1
42	14	71	105	58	66	158	72	79	148	72	78	144	74	148.5	42.1	19.091	62.56	0	0	0	1
43	26	57	159	77	54	156	80	54	153	81	55	154	81	158.9	44.9	17.7827	54.49	0	0	0	0
44	27	84	103	62	88	131	84	84	126	79	82	124	80	171	53.7	18.3646	51.32	0	0	0	0
45	16	46	101	55	46	114	71	49	121	72	48	110	69	161	41	15.8173	36.76	0	0	0	0
46	24	61	149	66	60	146	76	60	135	72	60	137	72	138	49.6	26.0449	50.28	0	0	0	1
47	15	84	98	61	86	113	72	80	100	67	82	103	70	155.6	48.5	20.0319	64.93	1	0	1	0
48	17	81	153	70	57	147	72	55	166	70	55	153	65	148.6	34.7	15.7142	21.93	0	0	0	1
49	32	64	117	72	57	125	78	57	130	80	60	122	80	148.7	50.2	23.2004	60.67	0	0	0	0
50	11	65	94	60	66	120	85	58	120	82	58	122	82	164.8	56.9	20.9507	79.66	0	0	0	0
51	34	70	112	54	67	135	69	69	134	78	72	139	82	152.7	64.6	27.7048	56.37	0	0	0	1
52	43	63	130	51	64	125	76	63	136	67	65	133	71	148.3	50.9	23.1438	44.65	1	0	1	1
53	32	69	146	72	65	174	87	68	165	81	68	164	83	159	51.2	20.2524	42.38	1	0	1	0
54	17	74	116	70	68	123	76	66	119	74	66	117	75	154.4	55.6	23.3228	16.4	0	0	0	1
56	25	75	160	81	62	143	80	65	147	80	62	148	83	161.3	67.6	25.9823	37.19	1	0	1	1
57	14	56	100	56	54	160	80	54	157	79	54	164	84	142	49.5	24.5487	58.18	0	0	0	1
58	19	72	128	78	72	148	79	75	146	75	72	144	78	143.8	75	36.2697	101.88	0	0	0	1
59	18	63	153	53	61	180	71	60	198	79	61	174	70	149.9	47.4	21.0948	81.93	0	0	0	1
60	15	60	179	78	60	193	96	60	177	80	60	167	82	149.1	53.5	24.0657	41.36	1	0	1	1
61	19	63	170	85	63	172	73	64	167	71	62	161	69	157	56.7	23.003	38.78	1	1	1	1
62	45	81	142	73	76	147	74	73	143	78	73	138	70	147.3	49.7	22.9061	58.79	0	0	0	0
63	12	75	113	56	66	145	76	67	146	83	66	143	77	158.2	81	32.3647	68.19	0	0	0	1
64	15	60	128	45	68	210	99	80	182	76	84	192	85	149	57	25.6745	50.84	1	0	1	1
65	12	83	106	65	73	121	75	74	128	76	75	130	77	142.6	50.7	24.9327	54.88	0	0	0	1
66	19	50	102	53	53	139	71	51	148	72	51	147	68	153.1	60.5	25.811	66.9	0	0	0	1
67	24	54	166	97	56	172	99	55	183	85	55	174	103	148.4	46.4	21.0693	60.88	0	0	0	1
68	35	60	120	48	60	146	81	61	149	71	55	138	69	148	45.5	20.7725	48.95	0	0	0	1
69	20	92	99	58	89	148	97	94	146	74	97	145	78	142.5	47.5	23.3918	45.86	0	0	0	1
70	13	63	156	95	60	187	92	65	181	81	62	177	88	145.8	56.7	26.6728	89.33	0	0	0	0
71	40	65	90	48	53	144	73	53	135	68	56	127	64	146.5	50.15	23.3666	48.52	0	0	0	1
72	14	78	142	78	58	169	80	58	162	73	54	165	73	149.4	48.3	21.6394	45.65	0	0	0	1
73	22	89	178	115	73	144	85	75	137	84	78	132	87	159.5	78.6	30.8959	74.41	0	0	0	1
74	21	64	130	67	62	150	75	63	143	69	69	141	67	150.3	42.5	18.8136	56.85	0	0	0	1
76	21	75	105	72	70	124	75	69	118	74	68	116	70	168.4	52.35	18.46	86.48	0	0	0	0
77	19	57	121	73	46	140	73	46	139	79	46	132	70	146.8	52.1	24.1761	53.26	0	0	0	1
78	17	75	109	65	61	123	70	61	119	67	61	122	67	146.5	36.5	17.0066	62.29	0	0	0	0
80	9	59	141	75	48	157	84	47	150	80	48	168	85	170.3	65.6	22.6191	18.44	0	0	0	1
81	17	59	126	85	65	144	95	58	153	100	58	144	93	168.5	68.9	24.2672	64.86	0	0	0	1
82	23	64	117	60	60	164	81	60	155	77	60	152	78	162.7	56.5	21.3439	46.24	0	0	0	0
83	16	60	153	80	65	183	93	64	173	89	63	167	87	167	64.8	23.235	75.03	1	0	1	1
84	24	68	159	98	71	156	90	69	155	93	69	151	91	151.2	68.8	30.0943	67.4	0	0	0	0
85	18	76	132	69	75	135	75	78	139	74	75	130	73	150.3	62.3	27.5785	42.14	0	0	0	0
86	15	75	129	58	77	109	51	79	111	50	74	101	51	153.8	51.6	21.8141	67.35	1	0	1	1
87	13	66	155	78	60	179	73	61	192	75	59	199	74	143.1	50.9	24.8564	70.53	0	0	0	1
88	30	57	123	52	67	132	64	65	134	65	66	129	60	147.3	53.4	24.6114	52.57	0	0	0	1
89	31	65	116	63	54	146	79	53	133	77	54	140	75	166.9	64	22.9756	56.01	1	0	1	1
91	27	58	129	70	54	139	75	55	131	68	54	128	73	169.2	69.4	24.2415	66.53	0	0	0	1
92	29	83	105	68	68	140	77	68	134	66	68	122	69	163	53.1	19.9857	49	0	0	0	1
93	35	68	144	68	74	164	83	71	156	80	68	140	80	155.2	47.5	19.7201	59.05	0	0	0	1
94	33	77	116	64	85	117	72	79	117	76	58	113	76	169.9	68.85	23.8516	57.45	0	0	0	1
95	14	78	129	85	62	134	103	74	130	87	75	116	82	166.6	61.6	22.1938	58.09	0	0	0	1
96	15	73	137	70	66	151	82	70	143	80	69	154	82	152	36.8	15.928	75.79	0	0	0	0
98	14	117	131	90	81	92	69	83	106	74	82	94	69	163.6	59.5	22.2306	82.98	0	0	0	0
99	19	63	157	78	70	144	74	66	139	75	68	144	74	156.5	61.3	25.0283	67.58	0	0	0	1
100	26	80	116	80	62	112	69	62	109	70	62	113	70	162.1	58.2	22.1491	57.95	0	0	0	1
101	40	63	97	55	60	123	68	60	120	69	62	128	74	166.3	60.1	21.7315	39.63	0	0	0	1
102	17	76	178	77	83	199	100	85	194	100	84	183	93	148.1	54	24.6198	5.37	0	0	0	1
103	19	76	123	77	76	141	90	72	132	85	72	135	91	154	60.7	25.5945	64.65	0	0	0	1
104	9	73	122	46	76	129	70	72	128	65	70	123	65	151.4	50.6	22.0749	69.23	0	0	0	1
105	20	66	102	60	67	122	76	63	114	70	60	116	74	151.7	51.5	22.3788	68.94	0	0	0	0
106	18	73	126	69	69	137	71	71	131	88	69	131	70	150	59.7	26.5333	56.5	0	0	0	1
107	16	74	160	74	62	184	90	63	187	87	64	183	83	165	64.9	23.8384	50.86	0	0	0	1
109	12	83	140	80	82	196	98	77	171	94	76	172	91	160.9	62.4	24.1031	54.58	1	0	1	0
110	29	60	134	77	59	150	83	56	154	86	56	164	88	149.3	39.8	17.8551	63.56	0	0	0	0
111	18	56	121	55	50	131	59	49	131	63	51	134	63	167.2	75.6	27.0427	43.82	0	0	0	1
112	31	82	147	83	73	162	77	71	153	72	68	157	74	159.4	66	25.9757	78.51	1	0	1	1
113	18	65	100	56	54	110	65	55	110	65	55	107	60	140.6	46.6	23.573	63.56	0	0	0	0
114	17	72	95	69	65	128	82	65	130	83	65	125	77	175.4	67.6	21.9729	68.48	0	0	0	1
115	36	84	149	76	98	191	102	92	186	95	92	181	99	173	79	26.3958	10.03	0	1	1	1
116	36	75	161	84	71	176	79	68	168	81	71	173	76	136.6	40.7	21.8119	34.95	1	0	1	1
117	16	56	128	60	51	138	79	51	135	69	51	132	73	161.8	64.8	24.7524	73.95	0	0	0	0
118	26	81	123	62	72	120	61	77	128	69	74	119	68	157.9	62.35	25.0076	55.61	0	0	0	1
119	12	78	129	85	82	155	81	78	149	77	78	145	74	146.2	49.7	23.2521	95.97	1	0	1	0
120	27	56	111	57	55	126	66	54	123	67	54	123	67	156.3	61.3	25.0924	55.97	0	0	0	1
121	34	65	108	67	79	127	84	80	115	79	74	119	89	163.1	68.7	25.8255	55.92	0	0	0	1
122	27	78	116	56	83	198	88	75	171	80	79	193	84	152.1	63.3	27.3618	42.24	0	0	0	1
123	34	60	122	49	53	155	73	57	143	65	52	141	66	173.5	55.5	18.4372	67.6	0	0	0	0
124	21	36	145	87	66	204	93	64	196	89	66	195	94	160.5	65.3	25.3491	76.07	0	0	0	0
126	13	74	118	68	80	144	90	75	133	87	73	140	90	176	69	22.2753	40.42	0	0	0	1
127	14	73	89	55	72	140	85	69	135	84	63	136	84	142.6	53.8	26.4572	60.74	0	0	0	1
128	12	62	102	67	48	119	65	55	125	76	52	115	67	166.7	68.3	24.5782	47.97	0	0	0	1
129	43	61	140	80	60	153	77	59	150	79	59	142	77	140.7	55.8	28.1868	70.29	1	0	1	1
130	19	80	102	59	71	133	74	73	132	72	71	123	71	155	50.95	21.2071	58.18	0	0	0	1
131	16	64	111	61	46	148	78	47	159	76	46	157	85	171.9	55.9	18.9173	53.13	0	0	0	0
132	25	76	90	62	78	108	72	76	109	71	75	105	69	158.4	68.5	27.3011	96.74	0	0	0	0
133	19	60	164	70	51	149	77	53	146	75	51	147	76	149.4	62.3	27.9117	64.45	0	0	0	0
134	16	73	140	85	65	170	85	65	164	78	66	153	81	135.8	36.6	19.8464	59.52	0	0	0	0
135	38	92	114	62	86	164	106	84	159	97	80	156	86	150.3	53.5	23.683	50.19	0	0	0	0
136	21	74	144	80	76	160	92	75	153	90	76	152	90	161.5	63.8	24.4611	59.29	0	0	0	1
137	18	69	104	63	56	117	70	55	112	67	55	117	67	156.7	58.6	23.8649	49.15	0	0	0	0
138	20	85	112	80	102	131	99	93	135	100	88	135	86	155.9	60.1	24.7276	16.67	0	0	0	1
139	22	49	137	54	46	155	75	62	163	75	55	151	81	166.1	66.05	23.9405	57.95	1	0	1	0
140	32	68	144	67	58	150	81	60	151	74	61	152	72	140.1	43.1	21.9584	77.31	1	0	1	1
141	16	84	107	42	86	154	76	86	149	66	82	139	60	152.7	53.25	22.8371	48.87	0	0	0	1
142	10	85	115	51	79	169	84	79	163	82	78	163	84	150.1	51.6	22.9028	70.21	1	0	1	1
145	17	50	146	90	49	135	65	48	137	64	49	133	60	164.7	54.3	20.0176	61.37	0	0	0	1
146	14	69	125	64	70	168	108	64	163	102	64	160	95	163.8	55.5	20.6855	68.47	0	0	0	0
147	16	69	136	75	50	136	72	51	138	78	49	135	69	158.5	50.15	19.9624	55.04	0	0	0	0
148	31	75	117	45	63	184	73	68	185	79	68	181	72	152.4	49.1	21.1403	77.4	0	0	0	0
151	18	45	123	54	45	133	65	45	130	62	44	124	63	154.6	71.2	29.7893	27.94	0	0	0	1
152	12	63	100	56	73	184	88	66	167	88	64	167	87	161.9	50.7	19.3426	53.21	0	0	0	0
153	29	92	144	77	90	165	78	86	155	80	86	161	75	158.7	62.8	24.9348	35.71	0	0	0	1
154	12	86	107	64	81	132	87	79	118	78	79	108	74	157.9	60.85	24.406	67.35	1	0	1	0
155	12	53	157	75	59	145	75	57	142	73	59	139	73	146.1	48.6	22.7686	86.74	0	0	0	1
156	50	56	117	63	51	131	79	51	129	78	53	134	82	168.2	82.5	29.161	17.22	0	0	0	1
157	32	68	175	84	78	147	81	76	146	81	75	148	82	150.7	51.2	22.5446	52.61	1	0	1	1
158	43	65	175	82	62	170	86	64	165	88	63	166	80	160.7	73.7	28.5388	49.75	1	0	1	1
159	26	55	138	53	82	170	76	80	166	77	76	162	74	142.9	54.2	26.5421	42.29	1	0	1	1
160	11	73	119	54	58	137	71	59	140	73	61	143	74	162	66.1	25.1867	66.99	0	0	0	1
161	35	67	141	73	64	155	62	65	150	67	62	137	57	138.8	38.1	19.7763	68.56	0	0	0	1
162	26	80	174	77	66	145	83	65	141	84	69	139	85	166	55.3	20.0682	81.12	0	0	0	1
163	13	105	129	90	86	145	77	87	136	76	88	132	83	166.3	50.3	18.1879	87.59	0	0	0	0
164	15	92	158	82	84	173	96	85	173	97	85	171	98	169.5	76.9	26.7662	96.21	0	0	0	1
165	21	71	99	63	73	126	92	72	123	87	68	118	85	182.2	86.8	26.1471	95.78	0	0	0	0
166	21	55	127	84	56	146	93	54	144	89	60	137	90	159.9	54.6	21.3548	77.15	0	0	0	0
167	19	63	132	76	59	157	93	61	154	93	61	156	99	165.6	109.4	39.893	91.03	0	0	0	1
168	13	66	149	74	77	145	75	65	134	84	66	132	86	161.7	105.9	40.5019	61.33	1	1	1	1
169	27	61	144	72	62	205	98	71	200	88	67	171	77	169.1	71.1	24.8647	73.95	0	0	0	0
170	34	82	122	54	62	127	69	62	125	63	61	124	69	155	48.9	20.3538	65.38	0	0	0	0
171	18	74	145	74	75	163	93	75	157	93	76	154	90	162.5	64	24.2367	58.81	0	0	0	1
172	19	71	124	55	89	156	72	91	149	70	91	155	72	148.9	53.7	24.2206	36.65	1	1	1	1
173	19	57	134	77	50	154	80	53	158	80	53	133	84	153.8	67	28.3245	33.28	1	0	1	1
174	14	74	149	71	86	174	92	87	155	90	85	153	87	143.3	44.9	21.8652	129.01	0	0	0	0
175	25	59	131	74	54	135	83	53	135	72	54	126	73	146	54	25.3331	61.85	0	0	0	1
176	12	51	156	88	51	139	77	51	135	78	51	135	78	148.3	59.6	27.0997	56.67	0	0	0	0
177	16	71	102	47	73	137	71	73	137	76	73	135	71	160.7	74.3	28.7711	33	0	0	0	1
178	29	89	124	60	81	125	69	75	121	68	74	119	69	140.4	40.3	20.4442	54.29	0	0	0	1
179	15	73	140	71	73	134	68	73	129	68	71	125	76	147	50.1	23.1848	47.57	1	1	1	1
180	14	77	148	109	69	153	107	69	146	105	70	149	107	157	62.5	25.356	51.42	0	0	0	0
181	11	72	143	69	70	178	98	71	159	92	69	153	89	167.9	73.1	25.9308	75.97	0	0	0	0
182	16	92	117	71	69	135	95	75	140	89	71	134	94	170.3	55.6	19.171	72.12	0	0	0	0
183	20	78	123	68	72	139	79	71	151	80	73	148	78	153.4	57.5	24.4353	56.87	0	1	1	1
184	15	60	120	69	58	142	83	64	145	75	62	137	78	143.9	57.25	27.6474	63.55	0	0	0	1
185	14	67	140	85	84	142	102	86	140	98	75	127	86	170.7	54.1	18.5665	82.78	0	0	0	0
186	13	70	125	71	92	190	97	89	191	93	88	185	96	156	52.2	21.4497	81.75	0	1	1	1
187	9	59	117	60	56	138	71	54	133	61	52	121	64	155.7	58.5	24.1312	65.95	0	0	0	1
188	22	70	99	63	54	114	75	58	111	74	59	115	69	162.7	66.1	24.9704	84.51	0	0	0	0
189	18	50	137	73	51	155	80	47	156	84	47	146	85	169	70.65	24.7365	61.55	0	0	0	1
190	28	63	138	92	60	175	106	59	176	105	57	165	104	157.6	59.8	24.0762	47.75	0	0	0	1
191	10	81	116	74	61	170	91	61	158	91	62	168	97	156.2	47.8	19.5914	58.98	0	0	0	0
192	13	69	138	69	70	127	69	78	124	76	70	132	68	146.3	67.05	31.3264	16.85	0	0	0	1
193	22	75	120	64	70	122	71	71	119	71	71	122	73	162	51.5	19.6235	60.36	0	0	0	1
194	40	72	132	81	59	131	58	58	126	56	56	130	61	141	51.9	26.1053	58.79	0	0	0	1
195	8	68	146	78	61	159	90	63	163	93	64	168	92	147.9	68.05	31.1094	70.51	0	0	0	1
196	15	74	151	91	85	155	98	83	158	96	84	164	95	149.3	41.9	18.7973	61.11	0	0	0	1
198	39	85	125	73	81	121	73	77	125	74	77	118	71	172.7	71.6	24.0065	68.48	1	1	1	1
199	46	80	127	53	75	149	80	74	166	78	74	170	77	167.6	55.6	19.7937	56.68	1	0	1	1
200	15	61	148	64	54	135	91	51	132	87	61	144	95	172.3	73.4	24.7244	53.35	0	0	0	0
201	16	72	117	65	72	142	72	74	131	69	70	127	68	143.8	39.7	19.1987	73.45	0	0	0	0
202	11	58	126	74	48	132	82	49	128	84	52	137	95	164.5	71.4	26.3856	67.11	0	0	0	1
203	42	105	134	82	67	152	84	65	152	80	64	142	79	143.7	52.8	25.5694	68.04	0	0	0	0
204	24	77	116	70	62	140	76	61	132	73	59	128	70	161	66.1	25.5006	78.85	0	0	0	0
205	26	63	140	71	61	147	71	59	135	69	60	151	74	149.4	46.55	20.8554	60.48	0	0	0	1
206	19	80	157	93	68	174	108	72	190	102	69	184	100	165.4	58.8	21.4935	44.47	0	0	0	1
207	15	64	155	58	59	158	66	59	154	61	57	156	59	151.3	35.7	15.5952	43.45	0	0	0	1
208	19	70	127	69	76	189	91	75	183	90	75	183	84	170.9	69.7	23.8643	32.27	1	0	1	1
209	14	67	123	98	63	178	88	60	177	86	58	168	75	159.5	59	23.1916	56.43	0	0	0	1
210	11	61	96	68	70	117	72	60	117	73	58	110	70	163.2	55	20.6501	71.62	0	0	0	0
211	19	56	149	83	63	176	84	59	183	85	60	177	90	162.7	57	21.5328	67.88	0	0	0	0
212	12	96	109	79	89	127	79	99	143	83	90	134	80	160.8	57	22.0446	67.91	0	1	1	1
213	11	88	122	76	79	104	79	81	118	90	75	114	80	172	73.65	24.8952	54.93	0	0	0	1
214	20	86	118	63	80	140	78	78	133	73	78	132	75	152.6	52	22.3303	94.84	1	0	1	0
215	21	55	130	63	68	146	73	67	141	78	70	136	69	147.8	44.85	20.5312	56.67	0	0	0	0
216	11	64	149	82	59	141	79	59	137	81	59	142	85	162	59	22.4813	50.24	0	0	0	0
217	17	61	139	74	64	157	91	65	154	79	63	145	89	161.8	66	25.2108	37.3	1	0	1	1
218	11	80	139	81	76	141	85	82	135	86	65	129	69	148.7	52	23.517	59.52	0	0	0	0
219	36	83	178	113	69	171	113	68	162	103	67	172	107	146.1	50	23.4245	65.42	0	0	0	1
220	27	85	131	61	91	140	70	90	133	69	91	138	70	164.7	53.8	19.8333	39.55	0	0	0	1
221	22	93	119	86	67	109	77	68	111	79	68	110	77	163.6	66.5	24.8459	72.43	1	0	1	1
222	35	83	108	70	77	130	81	73	129	85	76	126	85	161.9	56.9	21.7079	76.17	0	0	0	0
223	18	36	130	59	59	157	76	58	148	71	59	140	68	154.6	72.2	30.2077	54.78	0	0	0	1
224	19	65	133	70	64	148	82	66	152	87	70	162	86	163	60	22.5827	52.8	0	0	0	0
225	16	71	132	70	88	160	76	89	150	80	85	151	81	152.4	75.7	32.5931	43.67	1	0	1	1
226	49	63	144	61	60	150	68	60	145	67	60	150	71	149.2	49.2	22.1018	21.82	1	0	1	1
227	22	55	118	63	51	141	69	52	136	70	53	141	68	149	56.3	25.3592	63.05	1	0	1	1
228	31	66	156	80	64	148	68	65	136	69	63	140	72	146.5	54.1	25.207	63.4	0	0	0	0
229	19	41	160	70	46	162	72	48	155	68	48	174	68	154	50	21.0828	58.27	0	0	0	1
230	17	61	122	58	67	156	83	64	165	85	64	164	85	145	62.2	29.5838	66.9	0	0	0	1
231	18	72	102	61	57	112	72	56	116	78	56	118	74	165.8	55	20.0075	67.88	0	0	0	0
232	13	78	130	69	88	153	92	86	150	90	77	136	78	149.2	45.5	20.4397	79.7	0	0	0	0
233	16	69	169	79	71	153	80	71	155	68	66	162	63	165.7	52.3	19.0483	21.14	0	0	0	1
234	41	70	112	77	60	137	73	61	133	76	57	134	77	148.5	59.7	27.0721	77.18	0	0	0	0
235	13	68	166	80	67	159	85	71	165	90	66	175	83	166.7	60.4	21.7353	62.31	0	0	0	0
236	15	62	131	96	66	180	91	66	173	89	66	167	90	141.8	40.4	20.0923	47.74	0	0	0	0
237	17	56	153	77	52	169	90	51	161	79	49	165	85	143.4	49.8	24.2176	77.71	0	0	0	0
239	15	72	119	64	69	132	81	70	132	79	66	129	79	159.1	50.3	19.8714	60.87	0	0	0	0
240	17	65	144	63	48	155	78	53	163	83	54	149	81	150.6	47.6	20.9873	49.95	0	0	0	1
241	31	75	117	66	89	128	82	84	137	83	81	128	86	162.4	64	24.2665	63.59	0	0	0	0
242	15	82	110	68	65	138	94	64	138	82	63	131	85	161.5	60.6	23.2342	63.59	0	0	0	0
243	23	84	124	68	67	130	69	65	126	74	70	132	72	172.9	64.9	21.7097	63.3	1	0	1	0
244	12	57	130	48	59	144	71	58	149	65	57	144	66	150.4	58	25.6408	30.63	1	1	1	1
245	25	65	125	65	65	179	89	70	176	100	68	181	91	152.7	50.2	21.5291	73.45	0	0	0	0
248	13	88	105	46	85	161	73	87	191	92	85	165	76	146.2	41	19.1818	75.07	1	1	1	1
249	25	89	121	66	82	154	88	78	147	80	75	140	81	163.5	76.3	28.5423	46.24	1	0	1	0
250	29	69	123	71	62	147	63	62	137	66	60	152	73	153.5	51	21.6448	49.87	0	0	0	1
251	11	65	139	80	60	160	79	58	147	70	54	141	66	151.9	54.9	23.7934	69.16	0	0	0	1
252	20	73	109	45	79	153	78	80	149	77	78	148	75	154.4	49.1	20.5962	59.26	0	0	0	1
253	32	72	113	71	71	119	79	74	116	74	71	114	69	162.9	74.8	28.1877	81.47	1	1	1	1
254	30	77	153	70	66	169	86	64	168	85	66	164	84	162.1	56.5	21.5022	71.13	0	0	0	0
255	34	60	129	72	70	143	81	64	143	76	65	138	77	167.4	69.8	24.9083	66.87	0	0	0	1
256	20	53	107	67	58	138	74	52	124	67	47	105	62	146.6	57.7	26.8477	68.51	1	0	1	1
257	18	80	129	86	65	134	75	64	139	79	64	133	74	145	54	25.6837	62.69	0	0	0	1
258	22	88	142	66	71	156	78	69	158	75	73	152	76	161.2	56.3	21.666	69.71	0	0	0	1
259	30	78	119	59	64	160	73	62	153	78	61	160	77	142.4	37.7	18.5918	55.25	0	0	0	0
260	14	77	152	88	69	152	84	68	154	77	62	153	78	144.2	55.4	26.6428	72.74	0	0	0	0
261	13	65	159	79	71	151	86	72	147	85	70	157	89	150.7	58.4	25.715	49.12	0	0	0	1
262	28	65	160	92	71	178	98	67	168	91	65	161	93	151.9	56.4	24.4435	58.41	0	0	0	0
263	14	89	121	73	82	193	93	81	185	94	80	183	91	142.6	44.6	21.9329	42.61	1	0	1	1
264	32	48	128	80	54	185	90	62	170	76	56	169	85	151	56.75	24.8893	47.57	0	0	0	1
265	25	60	141	53	64	184	82	65	182	75	61	183	83	149.6	61.35	27.4127	90.41	0	0	0	1
266	47	72	146	82	76	175	77	76	162	85	76	168	84	164	69.9	25.989	50.69	0	0	0	1
267	16	89	134	69	83	152	82	83	155	81	86	147	82	153.6	48.3	20.4722	52.82	0	0	0	0
268	28	71	165	74	74	180	88	73	177	84	76	183	87	171.7	89	30.189	68.45	1	1	1	1
269	16	62	148	87	58	142	85	59	145	88	58	147	96	155.8	48.4	19.9393	69.43	0	0	0	0
270	18	44	103	70	59	187	92	60	184	90	57	177	87	149.6	61.6	27.5244	52.8	0	0	0	1
271	9	101	123	65	88	153	83	90	152	79	85	146	86	146.1	45.45	21.2928	65.93	1	0	1	1
272	27	74	119	60	72	217	92	71	215	90	68	208	88	151.3	43.1	18.8278	21.1	1	1	1	1
273	38	60	149	61	66	128	59	63	128	60	61	123	56	150.3	50.3	22.2664	89.68	1	0	1	1
274	14	63	96	83	69	144	72	81	136	66	68	135	85	146.4	50.6	23.6085	73.45	0	0	0	1
275	15	87	157	75	80	153	81	80	146	78	80	157	84	146.7	52.6	24.4414	71.54	0	0	0	1
276	19	65	120	82	88	176	99	76	171	82	75	158	83	143.4	42.5	20.6676	69.81	0	0	0	1
277	24	84	150	86	86	165	91	88	164	91	88	156	89	160.6	64.8	25.1237	55.37	0	0	0	1
278	25	85	113	59	79	137	92	76	127	81	75	126	83	165.6	66	24.0671	74.72	0	0	0	0
279	19	90	92	66	79	128	87	80	105	78	80	111	81	158.5	43	17.1163	62.78	0	0	0	1
280	33	78	110	71	69	122	66	72	113	69	73	111	65	144.2	46.2	22.2183	61.72	0	0	0	0
281	11	93	121	91	112	138	93	116	145	89	100	117	79	153.4	47.9	20.3556	110.23	0	0	0	0
282	34	68	98	48	68	109	64	79	107	64	79	125	88	153.4	41.1	17.4659	84.84	0	0	0	1
283	17	60	133	92	55	124	66	56	134	60	58	142	62	145.5	46.4	21.9175	69.02	0	0	0	0
284	29	80	113	54	94	149	80	94	161	91	93	147	84	151.9	67.7	29.3409	68.52	1	1	1	1
286	16	72	122	82	74	155	71	73	145	66	72	146	68	150.6	42	18.5182	76.63	0	0	0	0
287	18	60	119	62	63	136	80	63	132	81	62	135	84	161	55.2	21.2955	78.84	0	0	0	0
288	20	43	124	45	45	161	74	45	144	66	47	154	67	147.1	38.5	17.7924	46.08	0	0	0	1
289	19	58	158	73	62	163	78	62	163	76	61	152	71	151.1	64.8	28.3822	58.15	0	0	0	0
290	11	58	138	66	55	192	89	56	190	87	56	187	87	169.9	68.85	23.8516	5.62	1	0	1	1
291	11	69	185	90	70	181	93	67	178	97	66	168	90	175.9	92.2	29.7988	69.33	0	0	0	0
292	28	65	133	77	61	147	84	57	142	80	57	143	84	158.8	53.3	21.1362	55.7	0	0	0	0
293	14	64	114	61	69	151	74	69	142	75	66	137	73	159.8	56.1	21.969	99.85	0	0	0	1
294	28	57	114	66	79	145	90	73	130	89	70	128	78	166.7	66.5	23.9304	70.85	0	0	0	0
295	22	74	162	80	72	185	92	71	185	83	69	185	89	161.1	55.3	21.3076	43.98	0	0	0	1
296	19	76	156	71	66	152	75	64	141	72	66	143	75	147.4	45	20.7118	62.61	0	0	0	1
297	29	70	141	79	71	151	85	70	140	82	71	137	77	160.9	71.1	27.4636	40.46	1	0	1	1
298	23	53	127	65	43	134	82	55	126	79	53	126	72	167.9	82.7	29.3362	40.03	0	0	0	1
299	30	57	116	51	54	173	82	55	148	73	55	168	77	156.9	45.5	18.4827	45.38	0	0	0	1
300	39	68	130	84	71	176	94	71	155	86	69	152	81	145.2	51.2	24.2849	46.88	1	1	1	1
301	9	107	115	71	99	107	69	98	118	68	100	110	70	159.8	76	29.7619	139.53	0	1	1	0
302	10	75	119	68	63	122	76	68	133	81	64	130	81	161.9	58.2	22.2039	66.79	1	0	1	1
303	14	73	154	87	78	172	85	83	172	94	79	165	87	161.5	57.3	21.969	58.12	1	0	1	1
304	16	57	126	66	58	144	80	55	137	83	59	142	83	168.6	65.3	22.972	16.48	1	0	1	1
305	27	75	116	61	64	135	75	64	132	75	63	133	69	164	66.2	24.6133	26.46	0	0	0	1
306	28	70	107	40	71	167	83	70	158	82	67	154	81	167.1	68.9	24.6755	81.12	0	0	0	1
307	20	52	133	73	56	127	82	54	126	77	56	120	77	150.3	52.25	23.1296	67.01	0	0	0	1
308	36	56	115	66	49	155	70	53	172	73	51	157	73	157.5	58.7	23.6634	50.47	0	0	0	1
309	23	67	107	51	69	109	58	71	106	56	72	107	58	157.9	56	22.4607	59.45	1	0	1	1
310	20	54	118	44	57	123	60	55	115	61	54	117	58	167.1	53.1	19.017	55.37	1	1	1	1
311	18	62	133	70	59	122	84	62	146	83	64	152	81	162.3	71.2	27.0298	66.62	0	0	0	0
312	7	66	118	68	57	116	82	59	129	83	68	128	68	153.9	65.3	27.5699	57.84	0	0	0	1
313	28	58	118	60	51	132	67	53	141	75	50	132	63	164.2	45.7	16.95	52.13	1	0	1	0
314	31	67	171	84	61	151	86	62	159	79	61	160	83	152.5	48.6	20.8976	67.31	0	0	0	0
315	18	63	138	69	56	146	85	57	140	77	56	135	76	157.5	63.8	25.7193	59.62	0	0	0	0
316	13	71	92	57	54	117	78	51	115	73	52	112	78	161.4	48.4	18.5797	64.73	0	0	0	1
317	14	59	156	79	68	184	93	68	176	95	68	174	96	140.6	42.8	21.6508	57.08	0	0	0	1
318	14	82	156	76	88	187	95	83	187	94	81	182	92	161.8	54.6	20.8562	65.91	1	0	1	1
319	26	51	148	74	58	186	96	56	165	87	53	169	81	131.6	40.5	23.3853	77.15	0	0	0	0
320	42	60	145	68	76	164	87	78	163	82	77	167	84	137.7	58.05	30.615	47.69	0	0	0	1
321	11	48	162	67	52	177	94	51	160	84	49	167	84	162.6	52.3	19.7816	55.6	0	0	0	1
322	16	75	186	93	79	189	89	77	199	90	77	200	91	156.2	50.9	20.862	5.97	0	0	0	0
324	15	103	113	69	96	133	83	96	119	79	94	119	80	157.5	47.3	19.0678	68.53	0	0	0	0
325	37	55	145	65	53	147	80	55	138	76	55	144	82	165.3	62.9	23.02	58.55	0	0	0	0
326	21	50	135	97	45	135	69	45	129	68	44	123	64	159.3	54.7	21.5554	53.12	0	0	0	1
327	18	59	139	60	63	156	72	64	159	71	63	152	69	148.6	41.6	18.8389	57.85	0	0	0	1
328	37	74	147	84	73	178	84	103	166	84	102	174	84	142	42.3	20.978	54.88	1	1	1	0
329	43	68	161	86	67	181	109	66	176	91	68	180	99	152.7	50.3	21.572	46.47	1	1	1	1
330	35	74	123	63	65	151	76	66	149	78	64	151	76	163.5	68.1	25.4748	57.29	0	0	0	0
331	16	73	168	78	76	188	97	76	178	91	71	164	79	154.1	62.94	26.5046	14.82	1	0	1	1
332	14	75	151	64	76	187	94	77	166	84	71	178	96	151.4	62	27.0483	90.38	0	0	0	0
333	19	65	143	61	57	147	68	55	140	60	55	144	70	169.6	61.6	21.4155	76.46	1	0	1	0
334	18	82	121	65	80	126	77	79	121	75	80	122	75	151	46.65	20.4596	51.59	0	0	0	0
335	24	89	125	70	65	113	82	65	117	80	68	117	83	176.7	78.15	25.0297	83.05	0	0	0	0
336	14	88	139	109	76	164	104	73	155	99	74	146	95	160	34.4	13.4375	81.12	0	0	0	0
337	24	65	162	70	78	136	65	77	123	55	78	122	54	147.9	53.6	24.5035	66.86	0	0	0	1
338	18	80	130	57	75	146	89	75	157	96	68	146	93	160	61.5	24.0234	27.7	0	0	0	1
341	13	73	125	75	52	130	85	55	123	76	57	125	77	165.7	62.6	22.7997	60.18	0	0	0	0
342	11	76	133	67	67	158	78	72	155	76	72	157	80	151.4	70.2	30.6257	56.27	0	0	0	1
343	29	83	131	81	77	174	97	78	169	90	78	163	86	149.4	49	21.9531	63.55	1	0	1	1
344	29	71	89	46	60	104	55	61	104	56	59	112	56	167.1	57.55	20.6107	59.31	0	0	0	1
345	32	80	146	75	79	139	94	75	140	90	79	146	97	173.6	77.3	25.6496	56.69	1	0	1	1
346	39	68	149	94	75	172	97	70	161	97	71	170	92	149.7	46.3	20.6603	66.78	0	0	0	1
347	13	60	120	74	66	136	72	65	126	60	64	122	68	157.7	57.35	23.0606	58.09	1	0	1	0
348	13	76	151	92	63	161	92	63	158	92	67	150	88	159.1	59.5	23.5059	55.04	0	0	0	1
349	13	74	136	79	67	119	87	69	125	73	79	119	75	167.6	50	17.8001	68.74	0	0	0	1
350	15	84	127	62	74	143	59	75	140	66	76	137	65	152.4	46.75	20.1285	46.36	0	0	0	1
351	21	75	126	72	76	128	79	76	134	79	78	122	78	165.1	93.4	34.2652	69.92	1	1	1	1
352	30	71	107	55	69	134	77	70	137	74	69	132	76	163.1	77.6	29.1712	63.59	1	0	1	1
353	14	80	119	65	67	138	86	69	135	86	68	135	86	157	49.4	20.0414	58.37	0	0	0	0
354	40	72	154	80	61	178	90	63	154	89	64	169	92	153.7	55.2	23.3664	68.73	0	0	0	0
355	16	60	102	56	59	132	87	60	120	78	62	120	76	177.6	69.5	22.0343	81.23	0	0	0	1
356	10	89	136	83	81	144	77	80	142	80	73	140	78	148.9	65.7	29.633	38.23	0	0	0	1
357	21	65	129	59	67	117	64	66	111	70	64	123	78	150.8	55.75	24.5156	60.78	0	0	0	1
359	12	71	159	67	70	163	112	70	223	96	73	239	140	157.8	61.3	24.6176	74.51	1	0	1	0
360	38	56	108	64	58	109	64	53	107	62	53	106	63	161.9	48.2	18.3888	79.17	1	0	1	0
361	20	66	129	64	64	155	64	62	153	65	62	157	69	158.7	52.7	20.9246	42.66	0	0	0	1
362	22	64	137	88	62	158	87	63	155	90	60	168	82	148.3	46.1	20.9613	75.61	0	0	0	1
363	10	75	100	50	77	119	70	74	114	67	72	92	57	156.3	61.5	25.1743	51.26	0	0	0	1
364	24	56	151	99	55	192	106	52	182	93	52	175	103	155.1	49.8	20.7017	71.1	0	0	0	0
365	32	62	124	67	72	133	73	69	129	76	67	131	78	137.1	69.4	36.9219	66.41	0	0	0	1
367	30	80	97	48	72	128	72	73	126	74	72	122	69	152	45.6	19.7368	70.16	0	0	0	0
368	18	69	135	78	72	171	85	77	147	78	73	144	77	161.9	72.8	27.774	53.12	1	0	1	1
369	21	50	126	66	56	129	65	50	116	59	50	114	53	156.5	53.5	21.8436	50.44	0	0	0	0
370	11	70	104	65	72	102	66	65	96	59	65	90	61	166.2	77.9	28.2017	93.5	1	0	1	1
371	15	92	100	48	107	169	94	107	152	86	105	148	85	168.3	50.2	17.7229	75.98	0	0	0	1
372	43	61	109	63	59	125	74	61	121	77	57	118	69	176.9	69.4	22.1771	65.49	1	0	1	1
373	35	78	129	81	82	167	97	77	160	93	66	174	84	152.6	51.3	22.0297	36.82	0	0	0	1
374	11	61	107	67	60	97	67	60	104	69	60	96	67	155.2	42.2	17.5198	76.77	0	0	0	0
376	19	76	115	70	72	132	68	69	133	73	64	124	70	151.1	58	25.4038	58.87	0	0	0	1
377	18	80	114	61	63	124	83	63	126	77	65	135	82	167.9	95.8	33.9832	75.91	0	0	0	0
378	24	53	117	71	51	125	78	50	122	77	49	123	78	154.3	56.85	23.878	52.83	0	0	0	0
379	20	61	113	56	60	144	82	62	158	82	63	167	88	159.7	43.5	17.0561	41.17	0	0	0	0
380	23	90	110	76	79	160	92	81	149	85	75	146	89	149.5	67.4	30.1563	59.37	1	1	1	1
381	21	68	135	62	66	154	72	68	165	76	70	164	77	152.6	49.6	21.2997	45.36	0	0	0	1
382	13	78	136	68	69	127	75	76	130	65	74	126	79	143.5	38.7	18.7935	63.77	1	0	1	1
383	30	75	115	68	80	174	85	80	155	81	79	157	80	149.2	73.6	33.0628	29.15	1	0	1	1
384	13	65	160	75	68	166	83	64	152	78	64	155	72	146.4	53.8	25.1015	87.74	0	0	0	1
385	20	59	100	47	53	112	63	50	96	65	50	107	71	154	60.4	25.468	100.03	0	0	0	0
386	11	73	148	75	82	172	86	79	165	81	76	164	89	154.9	54.2	22.589	61.62	1	0	1	1
387	17	68	148	83	80	164	93	78	161	92	78	157	90	143.3	43.6	21.2322	32.45	0	0	0	1
388	12	90	166	86	82	148	77	81	143	77	81	152	78	157	54	21.9076	26.91	1	0	1	1
389	17	68	126	76	71	155	80	66	156	84	68	144	80	173.9	73.65	24.3542	54.13	1	0	1	0
390	12	74	155	76	68	173	79	65	169	80	68	166	81	158	47.65	19.0875	9.15	1	1	1	1
391	19	74	129	82	100	131	99	84	145	103	82	145	114	149.5	50	22.3711	43.62	0	0	0	1
392	45	65	138	67	80	149	76	77	151	79	73	153	81	147	50.7	23.4624	45.49	0	0	0	1
393	18	63	95	73	72	120	87	70	114	81	70	117	76	153.1	62.1	26.4936	91.97	0	0	0	0
394	25	58	114	78	53	143	88	54	137	91	54	127	82	174.7	59.6	19.5281	88.88	0	0	0	0
395	13	77	142	79	71	164	86	73	178	88	70	148	79	152.2	38.4	16.5768	66.41	0	0	0	1
396	16	61	107	70	66	143	76	68	144	77	66	138	73	136.9	50.9	27.1588	24.37	0	0	0	0
397	32	81	124	69	85	131	70	88	124	64	84	116	66	139.3	40.3	20.7684	38.56	0	0	0	1
398	31	88	149	94	101	165	97	99	170	95	100	161	97	160.7	68.7	26.6027	47.82	0	0	0	1
399	42	76	132	79	60	153	80	60	144	82	57	139	81	150	49.9	22.1778	56.61	0	0	0	0
400	15	57	109	59	52	137	80	53	134	80	50	128	74	168.7	68.2	23.9637	64.05	0	0	0	0
401	34	84	145	95	85	155	114	92	158	111	89	156	108	176	87.75	28.3284	92.19	0	0	0	0
403	11	73	163	89	72	165	86	69	166	81	71	162	82	144.8	46.9	22.3684	76.06	0	0	0	1
404	25	57	120	61	58	147	76	57	154	81	58	166	84	172.5	64.1	21.5417	83.03	0	0	0	1
405	19	69	109	64	69	161	82	68	159	79	69	151	73	166.3	56.9	20.5744	83.71	1	0	1	0
406	25	80	104	56	79	159	90	78	167	90	84	193	96	156.4	56.6	23.1389	55.36	0	0	0	1
407	30	77	138	77	72	155	89	76	150	84	72	152	86	152.2	42.7	18.4331	68	0	0	0	0
408	21	48	137	54	89	237	132	78	204	103	72	189	91	156.5	51.9	21.1904	59.67	1	0	1	1
409	36	56	122	56	62	138	72	65	136	73	66	113	70	153.1	58.8	25.0857	48.21	0	0	0	1
410	35	88	159	91	79	196	113	78	178	96	74	190	106	150.7	41	18.0533	80.8	0	0	0	1
411	27	64	155	76	70	172	89	68	164	83	68	179	91	159.4	46	18.1043	53.69	0	0	0	1
412	15	81	128	70	75	140	86	72	139	93	72	141	107	144.1	48.1	23.1642	42.56	0	0	0	1
414	28	92	130	79	81	143	94	83	135	87	82	133	90	173.1	82.3	27.4667	72.57	1	0	1	0
415	27	70	91	78	56	169	83	66	152	87	59	147	70	144	47.7	23.0035	70.25	0	0	0	0
416	22	60	136	73	71	153	70	68	150	81	67	155	78	146.8	45.6	21.1599	50.62	0	0	0	0
417	19	58	124	84	55	132	64	53	118	61	56	119	64	148	58.3	26.6161	45.35	0	0	0	0
419	9	70	117	60	61	159	78	63	156	72	61	141	67	161.3	69.5	26.7126	33.12	0	0	0	1
420	13	85	135	69	63	152	68	69	150	68	68	154	67	154.7	47.5	19.8478	76.55	0	0	0	1
421	20	78	126	77	64	128	77	63	128	74	62	131	74	142.2	36.3	17.9518	77.1	1	0	1	1
422	33	64	137	94	64	180	113	61	161	102	58	164	97	150.6	66.4	29.2764	87.84	0	0	0	1
423	28	65	111	63	60	125	73	63	114	66	61	107	67	157.6	57.5	23.1502	88.93	0	0	0	1
424	27	70	128	72	71	153	86	69	146	82	69	144	82	177.5	66.6	21.1387	79.67	0	0	0	0
425	13	48	117	77	50	180	84	50	106	65	50	120	70	157.9	57.4	23.0222	49.94	0	0	0	1
426	16	67	126	70	61	144	71	70	130	76	74	132	72	147	52.35	24.226	92.06	0	0	0	1
428	21	80	105	77	74	144	89	77	144	87	77	130	85	163.1	67.2	25.2616	103	1	1	1	0
429	30	81	125	75	71	146	63	70	143	73	74	146	77	142.6	42.7	20.9985	48.81	0	0	0	1
431	20	60	146	74	82	159	85	81	155	83	82	149	83	146.7	56.2	26.1142	26.18	0	0	0	1
432	14	74	145	71	66	171	92	69	167	89	69	169	86	169	69.8	24.4389	67.38	0	0	0	0
433	10	78	130	64	66	141	75	73	138	72	70	148	79	157.3	69.6	28.1288	66.27	0	0	0	0
434	15	81	111	60	92	136	81	89	138	80	89	120	74	146.5	62.7	29.2141	47.64	1	0	1	1
435	18	98	127	85	80	125	89	79	131	95	82	127	94	159.3	69.2	27.2693	123.4	0	0	0	0
436	18	81	112	62	72	128	70	71	121	66	71	122	67	147.9	53.4	24.4121	72.86	0	0	0	1
437	12	65	130	67	58	144	87	57	142	84	55	135	76	137.4	40.1	21.2408	71.28	0	0	0	0
438	42	55	104	58	53	149	69	52	130	68	50	126	68	159.8	55.4	21.6948	48.68	0	0	0	1
439	12	61	126	63	57	144	65	56	136	61	56	131	61	141.2	43.4	21.7681	60.09	0	0	0	1
440	21	67	137	82	63	165	82	63	157	86	63	149	79	149	57	25.6745	51.15	0	0	0	1
441	24	71	122	52	65	150	74	63	141	70	60	135	70	152	55.5	24.0218	54.27	0	0	0	1
442	49	66	133	82	68	152	94	66	155	96	66	148	90	148.4	54.5	24.7473	61.86	0	0	0	1
443	29	78	124	62	72	124	77	71	118	72	71	123	73	152	60.5	26.1859	70.25	0	0	0	0
444	33	83	104	67	74	144	83	75	140	82	71	153	87	149	52	23.4224	68.28	0	0	0	0
445	19	70	120	63	73	117	68	60	110	62	60	113	60	160.2	49	19.0929	46.72	0	0	0	1
446	45	67	136	66	61	168	81	64	156	80	63	160	81	167.1	58	20.7718	79.85	0	0	0	1
447	25	68	124	70	81	174	106	78	158	85	72	157	77	141.8	55.2	27.4528	62.56	1	0	1	1
448	12	63	127	64	64	136	72	65	141	72	66	132	63	169.8	57.9	20.0818	65.66	0	0	0	1
449	32	69	123	69	68	154	89	71	153	88	72	152	88	159.6	64.3	25.2432	80.49	0	0	0	1
451	18	54	130	62	57	150	81	57	145	78	55	141	79	164.9	75.7	27.8391	39.36	1	0	1	1
452	10	80	139	82	70	166	103	66	148	88	62	133	92	171.9	70.8	23.9597	70.45	0	0	0	0
453	25	65	98	62	54	136	85	56	146	88	60	142	87	154.8	49.7	20.7403	76.69	0	0	0	1
454	28	73	121	47	93	160	72	93	164	71	96	173	77	148.5	49.6	22.492	38.92	1	0	1	1
455	12	54	109	50	60	155	70	60	130	71	59	134	71	155.8	49	20.1865	82.77	0	0	0	0
456	26	75	121	80	59	125	81	59	121	80	61	126	84	144.7	56.2	26.841	90.78	0	0	0	0
457	21	60	138	65	60	134	79	60	138	82	60	147	74	160	75	29.2969	48.61	0	0	0	1
458	11	80	97	54	67	116	74	63	106	68	64	109	69	142.4	35.2	17.3589	58.82	0	0	0	1
459	20	83	141	84	85	177	113	87	162	110	85	160	104	164.8	57.4	21.1348	76.6	1	0	1	0
